# Supplementary material for: Integrating Genetic Mapping and BSR-Seq Analysis to Identify Candidate Genes Controlling Fruitfulness in Camellia sinensis
Source: Plants (Basel). 2025 Sep 24;14(19):2963. doi: 10.3390/plants14192963 (PMC12526348; doi:10.3390/plants14192963)
Supplement: Supplementary file 1 [file plants-14-02963-s001.zip]

Archive with 1 entries (1 files):
- plants-3867279-supplementary.pdf
